# Supplementary material for: Germline Mutations Related to Primary Hyperparathyroidism Identified by Next-Generation Sequencing
Source: Front Endocrinol (Lausanne). 2022 Apr 28;13:853171. doi: 10.3389/fendo.2022.853171 (PMC9109676; doi:10.3389/fendo.2022.853171)
Supplement: Supplementary Table 1 — Gene panel list: targeted gene sequencing. Genes which are included in our candidate gene list ( Supplementary Table 2 ) are shown in yellow box. [file DataSheet_1.zip]

Archive with 4 entries (4 files):
- Supplementary Table 1.xlsx
- Supplementary Table 2.xlsx
- Supplementary Table 3.docx
- Supplementary Table 4.xlsx
