# Supplementary material for: Germline Mutations Related to Primary Hyperparathyroidism Identified by Next-Generation Sequencing
Source: Front Endocrinol (Lausanne). 2022 Apr 28;13:853171. doi: 10.3389/fendo.2022.853171 (PMC9109676; doi:10.3389/fendo.2022.853171)
Supplement: Supplementary Table 1 — Gene panel list: targeted gene sequencing. Genes which are included in our candidate gene list ( Supplementary Table 2 ) are shown in yellow box. [file DataSheet_1.zip › Supplementary Table 2.xlsx]

## Sheet: Supplementary Table 2
Candidate parathyroid genes
ACE	CALCA	CYP27B1	FMN2	KDM5C	NID2	RET	TERT	ZNF763
ADCK1	CASR	DDR2	FOLR1	KHSRP	NOS3	RGS5	TGFB1
ADCY6	CCND1	DKK1	FOLR2	KL	OTUD7B	RTP4	TMEM139
ADM	CCR1	DUSP27	GATA3	LEP	PADI3	RUNX2	TNFRSF11B
AIP	CDC73	EGFR	GCM2	LEPR	PARK2	S100G	TNFSF11
AKAP9	CDK20	EPOR	GHRL	LGALS3	PARK7	SCG3	TNRC6A
ALOX12	CDKN1A	ESR1	GNA11	LMOD1	PCMTD1	SCL12A1	TRPV5
ALOX15	CDKN1B	ESR2	GNAS	LRCH1	PCNA	SDHAF2	TSPO
ANKH	CDKN2B	ETS1	GSK3B	MAPK1	PIK3CA	SETD1B	TWIST1
ANXA4	CDKN2C	EZH2	HDAC4	MAPK3	POMC	SETD7	TWIST2
AP2S1	CDKN2D	FAM111A	HIC1	ME1	PRKAR1A	SLC34A1	UCHL1
APC	CEBPB	FAT3	HNF4A	MEN1	PRLR	SLC9A3R1	VAMP1
AQP9	CEP152	FBXL7	IL18	MIR126	PRUNE2	SLC9A3R2	VAV2
AREG	CEP192	FBXO4	IL21R	MIR296	PTH	SMAD3	VDR
ARRB1	CHGA	FBXO6	IL6	MKI67	PTH1R	SNAP23	WT1
ATF4	COL10A1	FGF23	INPP4B	MLL	PTHLH	SNAP25	ZEB1
BCL2	COL1A1	FGFR1	ITGA6	MMP13	PTK2	SOST	ZFP36
BGLAP	COL2A1	FGFR2	ITGB1	MMP14	QRFP	STX10	ZFP36L1
BMP6	CREBBP	FGFR3	ITGB4	MTHFR	RASSF1	STX1A	ZFX
CACNA2D4	CTNNB1	FHIT	ITPR2	mTOR	RELA	TBCE	ZNF638
