# Supplementary material for: Germline Mutations Related to Primary Hyperparathyroidism Identified by Next-Generation Sequencing
Source: Front Endocrinol (Lausanne). 2022 Apr 28;13:853171. doi: 10.3389/fendo.2022.853171 (PMC9109676; doi:10.3389/fendo.2022.853171)
Supplement: Supplementary Table 1 — Gene panel list: targeted gene sequencing. Genes which are included in our candidate gene list ( Supplementary Table 2 ) are shown in yellow box. [file DataSheet_1.zip › Supplementary Table 4.xlsx]

## Sheet: Sheet1
Class	Gene	NM number	Nucleotide change	Amino acid change	ACMG/AMP Criteria
Pathogenic	MEN1	NM_000244.3	c.1339C>T	p.Gln447Ter	PVS1,PM2,PP5
Pathogenic	CDC73	NM_024529.4	c.376C>T	p.Arg126Ter	PVS1,PM2,PP5
Pathogenic	CDC73	NM_024529.4	whole gene deletion		PVS1,PM2,PP5
Likely pathogenic	MEN1	NM_000244.3	c.559dupG	p.Ala187GlyfsTer14	PVS1,PM2
Likely pathogenic	MEN1	NM_000244.3	c.773C>T	p.Ser258Leu	PM2,PM5,PP3,PP5
Likely pathogenic	MEN1	NM_000244.3	c.839+1G>A		PVS1,PM2
Likely pathogenic	MEN1	NM_000244.3	c.505del	p.Ala169ProfsTer21	PVS1,PM2
Likely pathogenic	CASR	NM_000388.3	c.658C>T	p.Arg220Trp	PM2,PM5,PP3,PP5
Likely pathogenic	CDC73	NM_024529.4	c.685_688del	p.Arg229TyrfsTer27	PVS1,PM2
Likely pathogenic	LRP5	NM_002335.3	c.731C>T	p.Thr244Met	PM1,PM2,PP3,PP5
Likely pathogenic	SDHA	NM_004168.2	c.151-2A>G		PVS1,PM2
Likely pathogenic	VHL	NM_000551.3	c.24G>A	p.Trp8Ter	PVS1,PM2
Likely pathogenic	CDC73	NM_024529.4	c.687_688del	p.Arg229SerfsTer37	PVS1,PM2
Abbreviations: ACMG/AMP, the American College of Medical Genetics and Genomics and the Association for Molecular Pathology; PVS, pathogenic very strong; PM, pathogenic moderate; PP, pathogenic supporting.
